# Supplementary material for: New Insights into the Enhancement of Adventitious Root Formation Using N,N′-Bis(2,3-methylenedioxyphenyl)urea
Source: Plants (Basel). 2023 Oct 18;12(20):3610. doi: 10.3390/plants12203610 (PMC10610038; doi:10.3390/plants12203610)
Supplement: Supplementary file 1 [file plants-12-03610-s001.zip]

Archive with 1 entries (1 files):
- plants-2544914-supplementary.pdf
